# Supplementary material for: Occupational Factors and Socioeconomic Differences in Breast Cancer Risk and Stage at Diagnosis in Swiss Working Women
Source: Cancers (Basel). 2022 Jul 29;14(15):3713. doi: 10.3390/cancers14153713 (PMC9367372; doi:10.3390/cancers14153713)
Supplement: Supplementary file 1 [file cancers-14-03713-s001.zip]

Archive with 4 entries (4 files):
- Figures S3-S4.pdf
- FigureS1_SIR_ISCO_88_3d_05_14.pdf
- FigureS2_SIR_NOGA_95_05_14.pdf
- Tables_S1-S3rev.pdf
